# Supplementary material for: Studies to Improve Perinatal Health through Diet and Lifestyle among South Asian Women Living in Canada: A Brief History and Future Research Directions
Source: Nutrients. 2021 Aug 24;13(9):2932. doi: 10.3390/nu13092932 (PMC8465246; doi:10.3390/nu13092932)
Supplement: Supplementary file 1 [file nutrients-13-02932-s001.zip]

Archive with 1 entries (1 files):
- nutrients-1299202-supplementary.pdf
